# Supplementary material for: Genomic and metagenomic survey of microbial carbonic anhydrase genes reveals novel clades, high diversity, and biome specificity
Source: ISME Commun. 2026 Mar 11;6(1):ycag054. doi: 10.1093/ismeco/ycag054 (PMC13098186; doi:10.1093/ismeco/ycag054)
Supplement: ycag054_Supplemental_Files [file ycag054_supplemental_files.zip]

Archive with 10 entries (10 files):
- SupplementaryMaterials-SupplementaryFigures.pdf
- Table_S1_ycag054.xlsx
- Table_S2_ycag054.xlsx
- Table_S3_ycag054.xlsx
- Table_S4_ycag054.xlsx
- Table_S5_ycag054.xlsx
- Table_S6_ycag054.xlsx
- Table_S7_ycag054.xlsx
- Table_S8_ycag054.xlsx
- Table_S9_ycag054.xlsx
